# Supplementary material for: Long COVID Syndrome Prevalence in 2025 in an Integral Healthcare Consortium in the Metropolitan Area of Barcelona: Persistent and Transient Symptoms
Source: Vaccines (Basel). 2025 Aug 26;13(9):905. doi: 10.3390/vaccines13090905 (PMC12474489; doi:10.3390/vaccines13090905)
Supplement: Supplementary file 1 [file vaccines-13-00905-s001.zip]

Archive with 1 entries (1 files):
- vaccines-3768551-supplementary R2.pdf
